# Supplementary material for: Effects of Two Toxin-Producing Harmful Algae, Alexandrium catenella and Dinophysis acuminata (Dinophyceae), on Activity and Mortality of Larval Shellfish
Source: Toxins (Basel). 2022 May 10;14(5):335. doi: 10.3390/toxins14050335 (PMC9143080; doi:10.3390/toxins14050335)
Supplement: Supplementary file 1 [file toxins-14-00335-s001.zip]

Archive with 1 entries (1 files):
- toxins-1675547-supplementary.pdf
